# Supplementary material for: Screening of Single-Domain Antibodies to Adeno-Associated Viruses with Cross-Serotype Specificity and a Wide pH Tolerance
Source: Viruses. 2025 Sep 23;17(10):1289. doi: 10.3390/v17101289 (PMC12568183; doi:10.3390/v17101289)
Supplement: Supplementary file 1 [file viruses-17-01289-s001.zip]

Archive with 1 entries (1 files):
- viruses-3865185-supplementary.pdf
